# Supplementary material for: High expression of SOX30 is associated with favorable survival in human lung adenocarcinoma
Source: Sci Rep. 2015 Sep 2;5:13630. doi: 10.1038/srep13630 (PMC4557060; doi:10.1038/srep13630)
Supplement: Supplementary Dataset [file srep13630-s2.xls]

## Sheet: Sox-30
Expression scores	Survival status（1，death)	Survival time（month)	Gender	Age（year)	Histological grade	Tumor size（cm)	Lymph node status	T	N	M	Clinical stage
8	0	85	Female	50	3	4	7	T2a	Nx	M1a	4
12	1	49	Female	58	3	5	0	T2a	N0	M1b	4
8	0	85	Female	50	3	4	7	T2a	Nx	M1a	4
12	1	49	Female	58	3	5	0	T2a	N0	M1b	4
8	1	41	Male	58	3	4	0	T2a	N0	M1	4
8	1	41	Male	58	3	4	0	T2a	N0	M1	4
12	0	96	Female	84	2	2	0	T1a	N0	M0	1A
6	1	78	Female	72	1	3	0	T1b	N0	M0	1A
8	0	94	Female	71	1	3	0	T1b	N0	M0	1A
8	0	92	Female	65	1	3	0	T1b	N0	M0	1A
12	0	88	Female	53	1	3	0	T1b	N0	M0	1A
8	0	71	Female	55		3	0	T1b	N0	M0	1A
12	0	67	Female	50	2	3	0	T1b	N0	M0	1A
12	0	66	Female	68	2	3	0	T1b	N0	M0	1A
12	1	15	Female	76	1	3	0	T1b	N0	M0	1A
8	0	66	Female	56	2	1	0	T1a	N0	M0	1A
8	0	62	Female		2	3	0	T1b	N0	M0	1A
8	0	61	Female	50	1	3	0	T1b	N0	M0	1A
8	0	59	Female	71	1	3	0	T1b	N0	M0	1A
12	0	96	Female	84	2	2	0	T1a	N0	M0	1A
6	1	78	Female	72	1	3	0	T1b	N0	M0	1A
8	0	94	Female	71	1	3	0	T1b	N0	M0	1A
8	0	92	Female	65	1	3	0	T1b	N0	M0	1A
12	0	88	Female	53	1	3	0	T1b	N0	M0	1A
8	0	71	Female	55		3	0	T1b	N0	M0	1A
12	0	67	Female	50	2	3	0	T1b	N0	M0	1A
12	0	66	Female	68	2	3	0	T1b	N0	M0	1A
12	1	15	Female	76	1	3	0	T1b	N0	M0	1A
8	0	66	Female	56	2	1	0	T1a	N0	M0	1A
8	0	62	Female		2	3	0	T1b	N0	M0	1A
8	0	61	Female	50	1	3	0	T1b	N0	M0	1A
8	0	59	Female	71	1	3	0	T1b	N0	M0	1A
8	0	91	Male	49	2	3	0	T1b	N0	M0	1A
6	1	34	Male	30	1	3	0	T1b	N0	M0	1A
8	0	71	Male	57	2	3	0	T1b	N0	M0	1A
8	0	91	Male	49	2	3	0	T1b	N0	M0	1A
6	1	34	Male	30	1	3	0	T1b	N0	M0	1A
8	0	71	Male	57	2	3	0	T1b	N0	M0	1A
8	0	82	Female	20	3	3	0	T2a	N0	M0	1B
8	1	15	Female	64	2	4	0	T2a	N0	M0	1B
12	0	68	Female	40	2	4	0	T2a	N0	M0	1B
8	1	15	Female	65	2	3	0	T2a	N0	M0	1B
8	0	82	Female	20	3	3	0	T2a	N0	M0	1B
8	1	15	Female	64	2	4	0	T2a	N0	M0	1B
12	0	68	Female	40	2	4	0	T2a	N0	M0	1B
8	1	15	Female	65	2	3	0	T2a	N0	M0	1B
8	0	88	Male	68	2	5	0	T2a	N0	M0	1B
6	0	87	Male	36	3	4	0	T2a	N0	M0	1B
8	1	21	Male	74	2	4	0	T2a	N0	M0	1B
12	0	79	Male	57	3	5	0	T2a	N0	M0	1B
8	1	62	Male	60	2	4	0	T2a	N0	M0	1B
12	0	66	Male	55	3	4	0	T2a	N0	M0	1B
12	0	62	Male	55	3	4	0	T2a	N0	M0	1B
8	0	62	Male	45	2	4	0	T2a	N0	M0	1B
8	0	61	Male	59	2	3	0	T2a	N0	M0	1B
12	1	56	Male	74	2	3	0	T2a	N0	M0	1B
12	0	61	Male	60	2	5	0	T2a	N0	M0	1B
6	1	48	Male	68	2	5	0	T2a	N0	M0	1B
12	0	58	Male	65	2	4	0	T2a	N0	M0	1B
8	0	58	Male	52	3	5	0	T2a	N0	M0	1B
8	0	88	Male	68	2	5	0	T2a	N0	M0	1B
6	0	87	Male	36	3	4	0	T2a	N0	M0	1B
8	1	21	Male	74	2	4	0	T2a	N0	M0	1B
12	0	79	Male	57	3	5	0	T2a	N0	M0	1B
8	1	62	Male	60	2	4	0	T2a	N0	M0	1B
12	0	66	Male	55	3	4	0	T2a	N0	M0	1B
12	0	62	Male	55	3	4	0	T2a	N0	M0	1B
8	0	62	Male	45	2	4	0	T2a	N0	M0	1B
8	0	61	Male	59	2	3	0	T2a	N0	M0	1B
12	1	56	Male	74	2	3	0	T2a	N0	M0	1B
12	0	61	Male	60	2	5	0	T2a	N0	M0	1B
6	1	48	Male	68	2	5	0	T2a	N0	M0	1B
12	0	58	Male	65	2	4	0	T2a	N0	M0	1B
8	0	58	Male	52	3	5	0	T2a	N0	M0	1B
12	0	71	Female	53	2	4	1	T2a	N1	M0	2A
8	1	13	Female	67	2	4	1	T2a	N1	M0	2A
12	0	71	Female	53	2	4	1	T2a	N1	M0	2A
8	1	13	Female	67	2	4	1	T2a	N1	M0	2A
8	0	94	Male	47	1	4	10	T2a	N1	M0	2A
12	0	91	Male	60	3	6	0	T2b	N0	M0	2A
12	0	64	Male	75	2	3	1	T2a	N1	M0	2A
8	0	63	Male	59	3	7	0	T2b	N0	M0	2A
8	1	38	Male	67	2	3	2	T2a	N1	M0	2A
8	1	25	Male	65	2	3	2	T2a	N1	M0	2A
6	1	6	Male	66	3	4	3	T2a	N1	M0	2A
8	0	58	Male	64	3	3	2	T2a	N1	M0	2A
12	0	94	Male	47	1	4	10	T2a	N1	M0	2A
12	0	91	Male	60	3	6	0	T2b	N0	M0	2A
12	0	64	Male	75	2	3	1	T2a	N1	M0	2A
8	0	63	Male	59	3	7	0	T2b	N0	M0	2A
8	1	38	Male	67	2	3	2	T2a	N1	M0	2A
8	1	25	Male	65	2	3	2	T2a	N1	M0	2A
6	1	6	Male	66	3	4	3	T2a	N1	M0	2A
8	0	58	Male	64	3	3	2	T2a	N1	M0	2A
8	0	90	Male	66	1	8	0	T3	N0	M0	2B
8	1	33	Male	73	2	6	3	T2b	N1	M0	2B
8	0	90	Male	66	1	8	0	T3	N0	M0	2B
8	1	33	Male	73	2	6	3	T2b	N1	M0	2B
4	1	38	Female	59	2	4	14	T3	N1	M0	3A
8	1	12	Female	72	2	4	1	T2a	N2	M0	3A
8	0	78	Female	25	3	7	1	T3	N1	M0	3A
2	1	55	Female	50	1	3	4	T3	N2	M0	3A
12	0	67	Female	60	3	4	2	T3	N2	M0	3A
4	1	18	Female	54	3	2	3	T2a	N2	M0	3A
12	1	29	Female	51	2	2	3	T2a	N2	M0	3A
4	1	38	Female	59	2	4	14	T3	N1	M0	3A
8	1	12	Female	72	2	4	1	T2a	N2	M0	3A
8	0	78	Female	25	3	7	1	T3	N1	M0	3A
2	1	55	Female	50	1	3	4	T3	N2	M0	3A
12	0	67	Female	60	3	4	2	T3	N2	M0	3A
4	1	18	Female	54	3	2	3	T2a	N2	M0	3A
12	1	29	Female	51	2	2	3	T2a	N2	M0	3A
8	1	33	Male	47	3	8	1	T3	N1	M0	3A
8	1	14	Male	65	3	9	15	T3	N2	M0	3A
8	1	17	Male	49	2	4	4	T2a	N2	M0	3A
8	1	27	Male	75	2	4	0	T4	N0	M0	3A
8	0	61	Male	64	3	6	7	T2b	N2	M0	3A
8	1	16	Male	53	2	2	5	T2a	N2	M0	3A
8	1	33	Male	47	3	8	1	T3	N1	M0	3A
8	1	14	Male	65	3	9	15	T3	N2	M0	3A
8	1	17	Male	49	2	4	4	T2a	N2	M0	3A
8	1	27	Male	75	2	4	0	T4	N0	M0	3A
8	0	61	Male	64	3	6	7	T2b	N2	M0	3A
8	1	16	Male	53	2	2	5	T2a	N2	M0	3A
8	1	14	Female	58	2	3	3	T4	N2	M0	3B
8	1	3	Female	57	3	5	10	T4	N2	M0	3B
8	1	14	Female	58	2	3	3	T4	N2	M0	3B
8	1	3	Female	57	3	5	10	T4	N2	M0	3B
8	1	44	Female	52	3	3	12	T3	N3	M0	3B
8	1	44	Female	52	3	3	12	T3	N3	M0	3B
8	1	49	Female	66	2	4	9	T2a	Nx	M0
12	0	71	Female	71	2	3	5	T1b	Nx	M0
12	0	67	Female	43	1	3	2	T1b	Nx	M0
8	0	66	Female	59	2	4		T4	N1	？
8	1	48	Female	69	1	4	1	T2a	Nx	M0
8	1	49	Female	66	2	4	9	T2a	Nx	M0
12	0	71	Female	71	2	3	5	T1b	Nx	M0
12	0	67	Female	43	1	3	2	T1b	Nx	M0
8	0	66	Female	59	2	4		T4	N1	？
8	1	48	Female	69	1	4	1	T2a	Nx	M0
8	1	33	Male	74	2	4	1	T2a	Nx	M0
6	1	39	Male	67	3	6	14	T2b	Nx	M0
12	0	69	Male	51	2	3	2	T1b	Nx	M0
12	1	13	Male	42	2	3	1	T1b	Nx	M0
12	0	61	Male	63	2	3	1	T1b	Nx	M0
8	1	33	Male	74	2	4	1	T2a	Nx	M0
6	1	39	Male	67	3	6	14	T2b	Nx	M0
12	0	69	Male	51	2	3	2	T1b	Nx	M0
12	1	13	Male	42	2	3	1	T1b	Nx	M0
12	0	61	Male	63	2	3	1	T1b	Nx	M0
